# Supplementary material for: Detection and Characterization of Zoonotic Pathogens in Game Meat Hunted in Northwestern Italy
Source: Animals (Basel). 2024 Feb 7;14(4):562. doi: 10.3390/ani14040562 (PMC10886018; doi:10.3390/ani14040562)
Supplement: Supplementary file 1 [file animals-14-00562-s001.zip]

Archive with 1 entries (1 files):
- animals-2801715-supplementary.pdf
